# Supplementary material for: Histological Profiling of the Human Umbilical Cord: A Potential Alternative Cell Source in Tissue Engineering
Source: J Pers Med. 2022 Apr 18;12(4):648. doi: 10.3390/jpm12040648 (PMC9028794; doi:10.3390/jpm12040648)
Supplement: Supplementary file 1 [file jpm-12-00648-s001.zip]

Archive with 1 entries (1 files):
- jpm-1600626-supplementary.pdf
